# Supplementary material for: Assessing countermeasures during a hepatitis A virus outbreak among men who have sex with men
Source: Theor Biol Med Model. 2021 Oct 11;18:19. doi: 10.1186/s12976-021-00150-1 (PMC8507362; doi:10.1186/s12976-021-00150-1)
Supplement: Supplementary file 1 — Additional file 1. [file 12976_2021_150_MOESM1_ESM.xlsx]

## Sheet: Sheet1
supplementary data: weekly incidence of hepatitis A in Japan
cases	first date of the week	week
9	2017-10-22	42
6	2017-10-29	43
2	2017-11-05	44
1	2017-11-12	45
1	2017-11-19	46
4	2017-11-26	47
7	2017-12-03	48
2	2017-12-10	49
4	2017-12-17	50
10	2017-12-24	51
9	2017-12-31	52
1	2018-01-07	1
7	2018-01-14	2
7	2018-01-21	3
3	2018-01-28	4
4	2018-02-04	5
11	2018-02-11	6
10	2018-02-18	7
13	2018-02-25	8
10	2018-03-04	9
11	2018-03-11	10
18	2018-03-18	11
15	2018-03-25	12
8	2018-04-01	13
12	2018-04-08	14
14	2018-04-15	15
17	2018-04-22	16
16	2018-04-29	17
6	2018-05-06	18
23	2018-05-13	19
28	2018-05-20	20
26	2018-05-27	21
17	2018-06-03	22
22	2018-06-10	23
27	2018-06-17	24
30	2018-06-24	25
19	2018-07-01	26
32	2018-07-08	27
21	2018-07-15	28
18	2018-07-22	29
14	2018-07-29	30
22	2018-08-05	31
23	2018-08-12	32
18	2018-08-19	33
20	2018-08-26	34
12	2018-09-02	35
13	2018-09-09	36
17	2018-09-16	37
13	2018-09-23	38
15	2018-09-30	39
12	2018-10-07	40
10	2018-10-14	41
8	2018-10-21	42
6	2018-10-28	43
16	2018-11-04	44
6	2018-11-11	45
12	2018-11-18	46
6	2018-11-25	47
7	2018-12-02	48
6	2018-12-09	49
9	2018-12-16	50
8	2018-12-23	51
6	2018-12-30	52
