# Supplementary material for: Assessing countermeasures during a hepatitis A virus outbreak among men who have sex with men
Source: Theor Biol Med Model. 2021 Oct 11;18:19. doi: 10.1186/s12976-021-00150-1 (PMC8507362; doi:10.1186/s12976-021-00150-1)
Supplement: Supplementary file 2 — Additional file 2. [file 12976_2021_150_MOESM2_ESM.csv]

---- 2017 data only----
constant
a0=5.480769
sine
a0=5.480772 a1=1.567591 b1=0.000000
second-order trigonometric function
a0=5.4807935 a1=1.5675691 b1=0.0000000 a2=0.0000000 b2=0.4388638
---- 2016-17 data ----
constant
a0=5.355769
sine
a0=5.355769 a1=1.857738 b1=0.129234
second-order trigonometric function
a0=5.3557715 a1=1.8901908 b1=0.1761532 a2=0.6837415 b2=0.0000000
---- 2015-17 data----
constant
a0=5.108974
sine
a0=5.1089789 a1=1.5994666 b1=0.2452504
second-order trigonometric function
a0=5.1090187 a1=1.6593500 b1=0.2819467 a2=0.7469195 b2=0.0000000
